# Supplementary material for: Carbon-Stimulated Bioaugmentation Enhances Thermogenesis, Lignocellulose Degradation, and Humification in Low-Temperature Cattle Manure Composting
Source: Microorganisms. 2026 May 10;14(5):1077. doi: 10.3390/microorganisms14051077 (PMC13209998; doi:10.3390/microorganisms14051077)
Supplement: Supplementary file 1 [file microorganisms-14-01077-s001.zip]

Archive with 1 entries (1 files):
- microorganisms-4265004-supplementary.pdf
